# Supplementary material for: Impact of the primary care curriculum and its teaching formats on medical students’ perception of primary care: a cross-sectional study
Source: BMC Fam Pract. 2016 Sep 15;17:135. doi: 10.1186/s12875-016-0532-x (PMC5024521; doi:10.1186/s12875-016-0532-x)
Supplement: Additional file 1: — Detailled Lausanne students’ identification of up to 5 primary care teaching and their impact on their perception of primary care on a 4-point Likert scale from 1: “very negative” to 4 “very positive”. Verbatim: description of the teaching. Classification: academic year of teaching. Impact: impact on their perception of primary care. (XLSX 17 kb) [file 12875_2016_532_MOESM1_ESM.xlsx]

## Sheet: Feuil1
Student#		Verbatim	Classification	Impact
1	ENS1
	ENS2
	ENS3
	ENS4
	ENS5
2	ENS1	Stage au cabinet	3	1
	ENS2	M1.5 Généralisme	1	3
	ENS3	M1 Cours blocs PMU	3	4
	ENS4
	ENS5
3	ENS1	Généralisme 2	1	4
	ENS2	ECP	2	4
	ENS3
	ENS4
	ENS5
4	ENS1
	ENS2
	ENS3
	ENS4
	ENS5
5	ENS1
	ENS2
	ENS3
	ENS4
	ENS5
6	ENS1
	ENS2
	ENS3
	ENS4
	ENS5
7	ENS1	Journée chez le praticien	3	4
	ENS2	module Generalisme	1	3
	ENS3	le cursus en général	4	2
	ENS4
	ENS5
8	ENS1	ELM chez un généraliste	2	4
	ENS2	module généralisme I	1	4
	ENS3	module généralisme II	1	4
	ENS4
	ENS5
9	ENS1	enseignement au cabinet du praticien	2	4
	ENS2	Santé et migration	1	4
	ENS3	Maladies infectieuses	4	4
	ENS4	psychiatrie	4	3
	ENS5	croissance et développement	4	2
10	ENS1	ELM médecin de famille	2	4
	ENS2	module 1.5	1	4
	ENS3	certains professeurs	4	1
	ENS4
	ENS5
11	ENS1	journée cabinet praticien 2e année	3	4
	ENS2	cabinet du praticien 3e année	3	1
	ENS3	cours M1.5	1	3
	ENS4
	ENS5
12	ENS1	journée au cabinet 3e année	3	4
	ENS2
	ENS3
	ENS4
	ENS5
13	ENS1	Module généralisme 2	1	3
	ENS2
	ENS3
	ENS4
	ENS5
14	ENS1	Chirurgies spécialisées	4	1
	ENS2	Toutes les spécialisations	4	1
	ENS3	Les cours sur la médecine générale	1	3
	ENS4
	ENS5
15	ENS1	MICS	1	4
	ENS2	Travail de bachelor	4	4
	ENS3	Cours à option médecine complementaires	2	4
	ENS4	ELM	2	4
	ENS5	skills	2	4
16	ENS1	Cours à option généralisme	2	4
	ENS2	Module généralisme	1	4
	ENS3
	ENS4
	ENS5
17	ENS1	Enseignement au cabinet du praticien	3	4
	ENS2	Modules de médecine générale en 4 et 5 ème	1	4
	ENS3	Certains cours donnés par des spécialistes d'un domaine précis	4	2
	ENS4
	ENS5
18	ENS1	Module de médecine générale	1	4
	ENS2	Les journées au cabinet du généraliste	3	4
	ENS3	Cours à la PMU donnés par des généralistes	1	4
	ENS4	Le cours à option sur la médecine générale	2	4
	ENS5
19	ENS1	ECP	2	4
	ENS2	M1.5	1	3
	ENS3	M1.9	2	4
	ENS4	M2.5	1	3
	ENS5
20	ENS1
	ENS2
	ENS3
	ENS4
	ENS5
21	ENS1	le module 2.5	1	4
	ENS2	le module 2.5	1	2
	ENS3	Les cours de 2ème et 3ème année	1	3
	ENS4
	ENS5
22	ENS1	enseignement chez le praticien	2	4
	ENS2	module M 1.5	1	3
	ENS3	Module M 2.5	1	3
	ENS4
	ENS5
23	ENS1	journée au cabinet	2	4
	ENS2	cours bloc	3	4
	ENS3	généralisme	1	3
	ENS4	généralisme	1	2
	ENS5
24	ENS1	module généralisme	1	4
	ENS2	ECP	2	4
	ENS3
	ENS4
	ENS5
25	ENS1	Après-midi en cabinet	3	3
	ENS2	ELM en cabinet	2	3
	ENS3
	ENS4
	ENS5
26	ENS1	Généraliste	1	3
	ENS2	ELM au cabinet	2	3
	ENS3
	ENS4
	ENS5
27	ENS1	Aspects Psycho-sociaux de la médecine de famille	4	1
	ENS2	Module "Généralisme"	1	3
	ENS3	Module "Généralisme"	1	2
	ENS4
	ENS5
28	ENS1
	ENS2
	ENS3
	ENS4
	ENS5
29	ENS1	M1.5	1	4
	ENS2	M2.5	1	4
	ENS3
	ENS4
	ENS5
30	ENS1	M1.5	1	4
	ENS2	M2.5	1	4
	ENS3	B3.6	4	1
	ENS4
	ENS5
31	ENS1	module généralisme	1	4
	ENS2	immersion communautaire	4	2
	ENS3	stage chez le praticien	3	4
	ENS4
	ENS5
32	ENS1	MICS genève	4	1
	ENS2
	ENS3
	ENS4
	ENS5
33	ENS1	stages en cabinet	3	3
	ENS2	spécificité des cours	4	2
	ENS3	généralisme	1	5
	ENS4
	ENS5
34	ENS1	Generalisme 1	1	4
	ENS2	Generalisme 2	1	4
	ENS3
	ENS4
	ENS5
35	ENS1	présentation de patients	4	4
	ENS2	stages	3	3
	ENS3
	ENS4
	ENS5
36	ENS1	Journées au cabinet	3	3
	ENS2	Module généralisme	1	3
	ENS3	Projections de la trilogie de films sur les MF	4	4
	ENS4
	ENS5
37	ENS1
	ENS2
	ENS3
	ENS4
	ENS5
38	ENS1	Journées au cabinet du praticien	3	3
	ENS2	Module généralisme 4-5eme année	1	3
	ENS3
	ENS4
	ENS5
39	ENS1
	ENS2
	ENS3
	ENS4
	ENS5
40	ENS1	généralisme 1	1	3
	ENS2	généralisme 2	1	5
	ENS3	ELM	2	4
	ENS4
	ENS5
41	ENS1	M1.5-Généralisme	1	3
	ENS2	M2.6-Généralisme	1	3
	ENS3	B3.8-Skills (visite cabinet lors d'ELM)	2	2
	ENS4	M1.8-Skills (visite cabinet lors d'ELM)	2	2
	ENS5
42	ENS1	ECP	2	5
	ENS2	module Généralisme (1.5 et 2.5)	1	3
	ENS3
	ENS4
	ENS5
43	ENS1	MICS	3	3
	ENS2	ECP	2	4
	ENS3	cours-bloc	3	4
	ENS4	généralisme	1	4
	ENS5
44	ENS1	M1.5 (Généralisme I)	1	3
	ENS2	M2.5 (Généralisme II)	1	3
	ENS3
	ENS4
	ENS5
45	ENS1	Généralisme	1	4
	ENS2
	ENS3
	ENS4
	ENS5
46	ENS1	M2.5	1	3
	ENS2	M1.5	1	4
	ENS3
	ENS4
	ENS5
47	ENS1	module généralisme	1	3
	ENS2	journées d'enseignement au cabinet	3	3
	ENS3
	ENS4
	ENS5
48	ENS1	l'ensemble des cours	4	1
	ENS2	Généralisme 1Â°2	1	3
	ENS3	ECP(enseignement au cabinet du Praticien)	2	3
	ENS4	stage sauvage chez le généraliste	3	4
	ENS5	la presse écrite	4	1
49	ENS1	generalisme	1	3
	ENS2	elm	2	5
	ENS3	cours de medecine interne	4	2
	ENS4
	ENS5
50	ENS1	Journée au cabinet	3	4
	ENS2	Stage	3	4
	ENS3	Vidéo	4	3
	ENS4
	ENS5
51	ENS1	journées au cabinet du praticien	3	4
	ENS2	après-midi en 2ème année dans un cabinet	3	2
	ENS3	module de médecine générale	1	4
	ENS4	les cours-blocs	3	4
	ENS5	présentation de la médecine de famille par exemple dans le forum "carrière médicale"	4	4
52	ENS1	Module Généralisme	1	3
	ENS2
	ENS3
	ENS4
	ENS5
53	ENS1	Journées au cabinet du praticien	3	3
	ENS2	Module 2.5 Généralisme	1	3
	ENS3
	ENS4
	ENS5
54	ENS1	journée au cabinet du praticien	3	3
	ENS2	Généralisme	1	3
	ENS3	Films "du côté des médecins"	4	3
	ENS4
	ENS5
55	ENS1	Cabinet médical	3	4
	ENS2	Cours 5ème ex cathedra	1	3
	ENS3	Cours skills	2	3
	ENS4
	ENS5
56	ENS1	Généralisme 1	1	5
	ENS2	Généralisme 2	1	3
	ENS3	Enseignement au lit du malade	2	3
	ENS4	Tous les autres modules du cursus	4	1
	ENS5
57	ENS1	Généralisme II	1	4
	ENS2	Généralisme I	1	5
	ENS3	Journées chez le généraliste	3	3
	ENS4
	ENS5
58	ENS1	SPAC	2	3
	ENS2	ECP	2	4
	ENS3	Module généralisme	1	3
	ENS4
	ENS5
59	ENS1
	ENS2
	ENS3
	ENS4
	ENS5
60	ENS1	module 1.5 généralisme	1	3
	ENS2	module 2.5 généralisme	1	3
	ENS3
	ENS4
	ENS5
61	ENS1	journées ELM	2	4
	ENS2	cours module généralisme (PMU)	1	4
	ENS3	cours module généralisme (généralistes)	1	2
	ENS4
	ENS5
62	ENS1	Médecine interne unil	4	1
	ENS2
	ENS3
	ENS4
	ENS5
63	ENS1
	ENS2
	ENS3
	ENS4
	ENS5
64	ENS1	urgences	3	4
	ENS2	prévention	4	2
	ENS3	psychiatrie	4	2
	ENS4	médecine générale	1	4
	ENS5
65	ENS1	Cours bloc Pmu	3	4
	ENS2	généralisme I	1	3
	ENS3	journée au cabinet du praticien	3	4
	ENS4
	ENS5
			Cours (1)	68
			Séminaires (2)	28
			Stages (3)	31
			Autres (4)	26
			Total	153
