# Supplementary material for: Impact of the primary care curriculum and its teaching formats on medical students’ perception of primary care: a cross-sectional study
Source: BMC Fam Pract. 2016 Sep 15;17:135. doi: 10.1186/s12875-016-0532-x (PMC5024521; doi:10.1186/s12875-016-0532-x)
Supplement: Additional file 2: — Geneva sample. Detailled students’ identification of up to 5 primary care teaching and their impact on their perception of primary care on a 4-point Likert scale from 1: “very negative” to 4 “very positive”. Verbatim: description of the teaching. Classification: academic year of teaching. Impact: impact on their perception of primary care. (XLSX 16 kb) [file 12875_2016_532_MOESM2_ESM.xlsx]

## Sheet: Feuil1
Student#		Verbatim	Classification	Impact
1	ENS1	stage IMPR	3	3
	ENS2	seminaires RMM	2	2
	ENS3
	ENS4
	ENS5
2	ENS1	PSS	1	1
	ENS2	RMM	2	2
	ENS3	IMPR	3	4
	ENS4	AMC MPR	2	1
	ENS5
3	ENS1	PSS	1	2
	ENS2	Mcpr	2	4
	ENS3	Impr	3	3
	ENS4
	ENS5
4	ENS1	IMPR demi-journées d'observation en cabinet	3	4
	ENS2	AMC MPR (global	2	2
	ENS3	AMC AMC MPR: Stage en cabinet	3	1
	ENS4	AMC MPR: urgences	3	4
	ENS5
5	ENS1	PSS	1	1
	ENS2	RMM ( en 2e)	2	2
	ENS3	IMPR	3	3
	ENS4	AMC de MPR	2	2
	ENS5
6	ENS1	stage de IMPR	3	3
	ENS2
	ENS3
	ENS4
	ENS5
7	ENS1
	ENS2
	ENS3
	ENS4
	ENS5
8	ENS1	Stage IMPR	3	3
	ENS2	SMPR	3	4
	ENS3	Cours entretien motivationnel	2	4
	ENS4	Stage Urgences en permanence médicale	3	2
	ENS5	Stage OMP	2	3
9	ENS1	module 1	1	5
	ENS2	module 2	3	3
	ENS3
	ENS4
	ENS5
10	ENS1
	ENS2
	ENS3
	ENS4
	ENS5
11	ENS1	Stage MPR	2	2
	ENS2
	ENS3
	ENS4
	ENS5
12	ENS1
	ENS2
	ENS3
	ENS4
	ENS5
13	ENS1	barrières culturelles	2	4
	ENS2	Introduction à la médecine de premier recours	3	2
	ENS3
	ENS4
	ENS5
14	ENS1	MPR	2	3
	ENS2	urgence	3	4
	ENS3	MI	4	2
	ENS4	pss	1	2
	ENS5	chirurgie	4	2
15	ENS1
	ENS2
	ENS3
	ENS4
	ENS5
16	ENS1	MPR	2	2
	ENS2
	ENS3
	ENS4
	ENS5
17	ENS1
	ENS2
	ENS3
	ENS4
	ENS5
18	ENS1
	ENS2
	ENS3
	ENS4
	ENS5
19	ENS1	cours de PSS en 1ère année	1	2
	ENS2
	ENS3
	ENS4
	ENS5
20	ENS1	AMC MPR	2	2
	ENS2
	ENS3
	ENS4
	ENS5
21	ENS1	stage IMPR - 2ème année	3	3
	ENS2	PSS - 1ère année	1	2
	ENS3	ARC MPR - UIDC	4	3
	ENS4
	ENS5
22	ENS1	PSS; Modules A et B de première année	1	2
	ENS2	Cours UIDC sur les médecines complémentaires	1	1
	ENS3	CC/DC (Modules 1-2-3-4)	4	3
	ENS4	UIDC	4	3
	ENS5	AMC MCPR	2	3
23	ENS1	stage amc MPR	3	4
	ENS2
	ENS3
	ENS4
	ENS5
24	ENS1	MPR	2	3
	ENS2	IMPR	3	3
	ENS3
	ENS4
	ENS5
25	ENS1	IMPR	3	2
	ENS2	AMC MPR	2	3
	ENS3
	ENS4
	ENS5
26	ENS1	PSS	1	2
	ENS2	Introduction MPR	3	1
	ENS3	AMC MPR	3	3
	ENS4
	ENS5
27	ENS1
	ENS2
	ENS3
	ENS4
	ENS5
28	ENS1	pharmacologie clinique	1	4
	ENS2	barrière culturelle	4	2
	ENS3	qualité des soins	4	2
	ENS4	désaccoutumance au tabac	2	2
	ENS5
29	ENS1	Pharmacologie clinique	1	4
	ENS2	Qualité des soins	4	2
	ENS3	Pratique en cabinet médical	2	3
	ENS4	Barrières culturelles	2	2
	ENS5	Désaccoutumance au tabac	2	2
30	ENS1	stage MPR AMC	2	4
	ENS2	2ème année 1/2 journée généraliste	3	3
	ENS3
	ENS4
	ENS5
31	ENS1	Personne - Santé - Société	1	2
	ENS2	AMC - MPR	2	4
	ENS3
	ENS4
	ENS5
32	ENS1	IMPR	3	3
	ENS2	MPR stage AMC	2	3
	ENS3
	ENS4
	ENS5
33	ENS1	PSS	1	2
	ENS2	IMPR	3	5
	ENS3	Cours MPR; forum...	2	2
	ENS4	Stage cabinet MPR	3	2
	ENS5
34	ENS1	Séminaire 3: entretien motivationnel	2	4
	ENS2	Séminaire S1/2: Présentation de cas	2	4
	ENS3	stage au Quai 9	3	4
	ENS4
	ENS5
35	ENS1	Consultation du migrant	3	2
	ENS2	Stage en cabinet MPR	3	4
	ENS3	TABAGISME ET DESACCOUTUMANCE AU TABAC	2	3
	ENS4	Stage aux urgences	3	4
	ENS5	PRATIQUE EN CABINET MEDICAL : ROLES ET ACTIVITES DU MEDECIN DE PREMIER RECOURS A TRAVERS LE FILM Â« LA CONSULTATION Â»	2	2
36	ENS1	PSS	1	1
	ENS2	IMPR	3	3
	ENS3	AMC MPR	2	3
	ENS4	Stations formatives	2	2
	ENS5
37	ENS1	stage AMC MPR	3	3
	ENS2
	ENS3
	ENS4
	ENS5
38	ENS1
	ENS2
	ENS3
	ENS4
	ENS5
39	ENS1	PSS	1	1
	ENS2	PSS	1	2
	ENS3	cours relation médecin-malade	2	2
	ENS4	cours relation médecin-malade	2	2
	ENS5	cours relation médecin-malade	2	2
40	ENS1	stage en cabinet MPR	3	4
	ENS2	Tutoriaux	4	4
	ENS3	Cours de médecine sociale	4	1
	ENS4	Stage à l'hôpital de La Tour	3	4
	ENS5	Stage en gériatrie	4	1
41	ENS1	Cours de PSS	1	3
	ENS2	Vignettes MPR en UIDC	4	3
	ENS3
	ENS4
	ENS5
42	ENS1
	ENS2
	ENS3
	ENS4
	ENS5
43	ENS1	Addiction	2	4
	ENS2	Présentation de Cas	2	4
	ENS3
	ENS4
	ENS5
44	ENS1	Stage AMC MPR	3	4
	ENS2	IMPR	3	4
	ENS3	PSS	1	3
	ENS4	Stage AMC médecine interne	3	2
	ENS5
45	ENS1
	ENS2
	ENS3
	ENS4
	ENS5
46	ENS1	stage IMPR	3	3
	ENS2
	ENS3
	ENS4
	ENS5
47	ENS1
	ENS2
	ENS3
	ENS4
	ENS5
48	ENS1	RMM	2	3
	ENS2	IMPR	3	3
	ENS3	RMM	2	3
	ENS4	RMM	2	3
	ENS5	AMC MPR	2	4
49	ENS1	tabac	2	4
	ENS2	drogues	2	4
	ENS3
	ENS4
	ENS5
50	ENS1
	ENS2
	ENS3
	ENS4
	ENS5
51	ENS1
	ENS2
	ENS3
	ENS4
	ENS5
52	ENS1	stage chez MPR (+ rapport)	3	3
	ENS2
	ENS3
	ENS4
	ENS5
53	ENS1	PSS 1e année	1	2
	ENS2	2e année relation médecin-malade	3	3
	ENS3	3e année stage IMPR	3	4
	ENS4	4ème année stage AMC MPR	2	4
	ENS5
54	ENS1	impr	3	2
	ENS2	ARC de MPR	4	2
	ENS3
	ENS4
	ENS5
55	ENS1
	ENS2
	ENS3
	ENS4
	ENS5
56	ENS1	AMC MCPR	2	5
	ENS2	iMPR	3	3
	ENS3
	ENS4
	ENS5
			Cours (1)	20
			Séminaires (2)	44
			Stages (3)	42
			Autres (4)	13
			Total	119
