# Supplementary material for: Impact of the primary care curriculum and its teaching formats on medical students’ perception of primary care: a cross-sectional study
Source: BMC Fam Pract. 2016 Sep 15;17:135. doi: 10.1186/s12875-016-0532-x (PMC5024521; doi:10.1186/s12875-016-0532-x)
Supplement: Additional file 3: — Detailled Geneva students’ perception of the extent to which five key aspects of primary care were covered in the curriculum on a 4-point Likert scale from 1: “strongly disagree” to 4 “strongly agree”. Detailed Geneva students’ likelihood of becoming a primary care physician on a 4-point Likert scale from 1:”very unlikely” to 4: “very likely”, with an additional option 5: “no option”. CHAR1: Providing comprehensive care to patients of all ages, CHAR2: Psychosocial aspects, CHAR3: Clinical reasoning and decision analysis in an outpatient context, CHAR4: Managing uncertainty with ambulatory diagnostic resources, CHAR5: Coordinating different healthcare professionals, PCP: likelihood of becoming a primary care physician. (XLSX 12 kb) [file 12875_2016_532_MOESM3_ESM.xlsx]

## Sheet: Feuil1
Student #	CHAR1	CHAR2	CHAR3	CHAR4	CHAR5	PCP
1	2	4	2	3	2	3
2	3	4	2	1	2	4
3	3	4	2	2	2	3
4	3	4	3	3	4	3
5	3	4	3	2	1	3
6	4	4	4	3	3	3
7	3	4	3	2	3	3
8	4	4	2	3	3	3
9	4	4	3	2	3	3
10						4
11	2	3	2	2	4	3
12	4	4	2	5	3	3
13	3	3	2	3	2	3
14	4	4	3	3	4	4
15	3	3	2	4	2	3
16	4	4	3	3	4	3
17	3	4	4	2	3	3
18	3	4	3	4	3	3
19	2	2	3	2	3	3
20	5	4	1	4	2	2
21	3	4	3	2	2	2
22	4	4	3	2	3	2
23	4	4	2	1	2	2
24	4	4	3	3	3	2
25
26	4	4	3	2	2	1
27	3	3	3	4	4	2
28	4	4	4	4	4	2
29	4	4	4	4	4	1
30	3	4	3	3	3	1
31	3	4	3	3	4	1
32	4	4	4	3	3	1
33	2	4	2	2	1	2
34	4	4	3	4	3	5
35	4	4	2	3	2	1
36	3	4	2	1	2	2
37	2	4	3	2	2	2
38	4	4	4	4	4	1
39	4	4	3	3	3	1
40	4	4	2	3	2	1
41	2	4	3	3	2	2
42	4	3	4	2	4	2
43	3	3	2	1	4	2
44	4	4	2	2	2	1
45	3	4	3	3	4	2
46	4	4	3	4	2	2
47	4	4	4	4	4	2
48	3	4	5	3	2	2
49	4	4	3	2	3	1
50	3	4	3	2	3	1
51	4	3	3	3	2	2
52	4	4	3	2	3	1
53	3	4	2	2	4	1
54	4	4	4	4	3	1
55	4	4	2	2	2	1
56	3	3	2	2	2	1
