# Supplementary material for: Impact of the primary care curriculum and its teaching formats on medical students’ perception of primary care: a cross-sectional study
Source: BMC Fam Pract. 2016 Sep 15;17:135. doi: 10.1186/s12875-016-0532-x (PMC5024521; doi:10.1186/s12875-016-0532-x)
Supplement: Additional file 4: — Detailled Lausanne students’ perception of the extent to which five key aspects of primary care were covered in the curriculum on a 4-point Likert scale from 1: “strongly disagree” to 4 “strongly agree”. Detailed Lausanne students’ likelihood of becoming a primary care physician on a 4-point Likert scale from 1:”very unlikely” to 4: “very likely”, with an additional option 5: “no option”. CHAR1: Providing comprehensive care to patients of all ages, CHAR2: Psychosocial aspects, CHAR3: Clinical reasoning and decision analysis in an outpatient context, CHAR4: Managing uncertainty with ambulatory diagnostic resources, CHAR5: Coordinating different healthcare professionals, PCP: likelihood of becoming a primary care physician. (XLSX 9 kb) [file 12875_2016_532_MOESM4_ESM.xlsx]

## Sheet: Feuil1
Student #	CHAR1	CHAR2	CHAR3	CHAR4	CHAR5	PCP
1	4	4	2	2	2	3
2	3	3	3	2	4	3
3	2	2	1	2	3	3
4	2	2	2	2	2	3
5	3	2	2	2	3	3
6	4	4	3	1	2	3
7	3	3	2	1	2	3
8	3	3	3	3	3	3
9	3	4	1	1	1	3
10	4	4	2	2	4	3
11	4	4	3	2	4	3
12	4	4	3	2	4	3
13	4	4	2	3	2	3
14	3	4	2	5	2	4
15	3	4	2	4	3	4
16	2	2	2	2	2	4
17	3	4	2	3	2	4
18	4	4	2	3	4	4
19	4	4	3	3	3	4
20	4	4	2	3	3	4
21	2	4	3	4	3	4
22	4	4	4	4	4	3
23	2	3	2	2	3	4
24	4	4	3	2	3	4
25	4	4	2	3	2	1
26	3	3	2	2	2	1
27	3	4	2	4	1	1
28	3	2	2	2	2	1
29	3	3	2	3	3	1
30	4	4	4	4	4	1
31	4	4	2	2	2	1
32	4	4	4	4	4	1
33	3	4	2	5	3	1
34	3	3	2	2	2	1
35	4	3	2	2	4	1
36	2	4	3	4	3	1
37	4	4	3	2	4	1
38	4	3	2	2	4	1
39	3	2	2	1	2	1
40	1	4	2	2	2	2
41	3	4	2	1	1	2
42	3	4	3	1	3	2
43	3	3	2	3	3	2
44	3	4	3	2	3	2
45	4	4	3	2	3	2
46	3	3	2	2	3	2
47	4	4	3	3	3	2
48	2	3	2	2	2	2
49	4	4	3	1	3	2
50	4	4	4	3	4	2
51	4	4	3	4	2	2
52	4	3	2	2	2	2
53	2	4	3	3	3	2
54	3	4	2	2	3	2
55	3	4	2	2	3	2
56	3	3	2	3	3	2
57	3	4	3	3	3	2
58	4	3	2	2	3	2
59	4	4	4	4	4	1
60	4	4	2	3	3	2
61	4	4	4	4	4	1
62	3	3	3	3	3	1
63	5	5	5	5	5	1
64	4	4	2	2	3	2
65
